# Supplementary material for: The origin of the ADAR gene family and animal RNA editing
Source: BMC Evol Biol. 2015 Jan 29;15(1):4. doi: 10.1186/s12862-015-0279-3 (PMC4323055; doi:10.1186/s12862-015-0279-3)
Supplement: Additional file 1: — ADAR candidate information. Information regarding the sequences used for this study. This excel file contains 4 sheets: 1. Analysed genes – Provides the accession number, source, domain architecture and additional comments regarding the identified ADAR candidates from analysed genomes. 2. Analysed transcripts – Provides the accession number, domain architecture and additional comments regarding the identified ADAR candidates from analysed sponge and ctenophore transcriptomes. 3. P. bachei comparison – Lists the putative ADAR and ADAT sequences previously identified by Moroz et al. [16] and cross-references these sequences to their categorisation in the present study, to avoid confusion due to similar nomenclature. 4. Novel sequences – Provides the domain architecture and sequences for unpublished ADAR candidates from C. prolifera (unpublished transcriptome), S. ciliatum (unpublished genome) and O. carmela (newly-generated Augustus gene models from publically-available data). [file 12862_2015_279_MOESM1_ESM.xlsx]

## Sheet:  Analysed genes
Species	Accession	Source*	Architecture^	Comment
Acropora digitifera	aug_v2a.10271.t1	B	dsRB (2) – AD (1)	Labelled "A. digitifera_ADAR2" in Additional File 2
Acropora digitifera	aug_v2a.18333.t1	B	ZB (1) – dsRB (1) – AD (1)	Aug_v2a.14953.t1 is a possible isoform; Labelled "A. digitifera_ADAR1" in Additional File 2
Amphimedon queenslandica	Aqu1.217733	T	dsRB (2) – AD (1)	(= Aqu2.1.27295_001#); Labelled "A.queenslandica_ADAR2" in Additional File 2
Amphimedon queenslandica	Aqu1.229868	T	ZB (3) – dsRB (1) – AD (1)	First two ZB domains determined by manual inspection; very similar to Aqu1.205260; (= Aqu2.1_44029_001#); Labelled "A. queenslandica_ADAR1" in Additional File 2
Amphimedon queenslandica	Aqu1.212905	T	AD (1)	ADAT control, included in Additional File 3 as an outgroup; (=Aqu2.1.19905_001#); Labelled "A. queenslandica_ADAT" in Additional File 2
Aplysia californica	XP_005110992	N	dsRB (1) – AD (1)
Aplysia californica	XP_005107468	N	ZB (1) – DS (1) – AD (1)
Arabidopsis thaliana	-	-	-	No ADARs identified
Branchiostoma floridae	124903	T	dsRM (1) – AD (1)	250050 is a possible isoform.
Branchiostoma floridae	288853	T	dsRM (2) – AD (1)	237436 and 227803 are possible distinct isoforms.
Caenorhabditis elegans	ADR-1	B	dsRB (2) – AD (1)	Cannot be classified as true ADAR1/2 orthologue
Caenorhabditis elegans	ADR-2	B	dsRB (1) – AD (1)	Cannot be classified as true ADAR1/2 orthologue
Capitella teleta	228448	T	dsRB (1) – AD (1)
Capitella teleta	220233	T	dsRB (2) – AD (1)
Capitella teleta	176450	T	dsRB (2) – AD (1)
Capitella teleta	216495	U	ZB (1) – dsRB (1) – AD (1)	Full-length sequence in unfiltered models only. Truncated version (ADAD-like) in filtered models (183692).
Capsaspora owczarzaki	-	-	-	No ADARs identified
Ciona intestinalis	XP_002122509	N	dsRB (1) – AD (1)	Identified as ADAR2 by Keegan et al. (2011) based on sequence homology
Ciona intestinalis	XP_002128212.1	N	SAP (1) – dsRM (2) – AD (1)	Unclear if SAP is real or artefact.
Dictyostelium discoideum	-	-	-	No ADARs identified
Drosophila melanogaster	NP_001245476.1	N	dsRB (2) – AD (1)
Helobdella robusta	HelroP167455	T	dsRB (2) – AD (1)	Identified as ADAR1 by Keegan et al. (2011) based on sequence homology.
Homo sapiens	ADAD1 (ENST00000296513)	E	dsRB (1) – AD (1)
Homo sapiens	ADARB1 (ADAR2; ENST00000539173)	E	dsRB (2) – AD (1)
Homo sapiens	ADARB2 (ADAR3; ENST00000381312)	E	R (1) – dsRB (2) – AD (1)	Not included in Figure 1
Homo sapiens	ADAR (ADAR1; ENST00000368474)	E	ZB (2) – dsRB (3) – AD (1)
Hydra magnipapillata	Hma2.206994	T	dsRB (3?) – AD (1)	Low-quality dsRB sequences; Labelled "H. magnipapillata_ADAR2" in Additional File 2
Lottia gigantea	LotgiT166687	E	dsRB (1) – AD (1)
Lottia gigantea	LotgiT128560	E	dsRB (2) – AD (1)
Lottia gigantea	169482	U	ZB (1) – dsRB (1) – AD (1)	Full-length sequence in unfiltered models only. Truncated version in filtered models (LotgiT133731).
Mnemiopsis leidyi	ML07981a	B	dsRB (1) – AD (1)	Labelled "M. leidyi_ADAD_b" in Additional File 2
Mnemiopsis leidyi	ML43663a	B	dsRB (1) – AD (1)	Partial HMM match. Labelled "M. leidyi_ADAD_a" in Additional File 2
Mnemiopsis leidyi	ML14306a	B	dsRB (2) – AD (1)
Mnemiopsis leidyi	ML095514a	B	dsRB (2) – AD (1)	Partial AD HMM match; Labelled "M. leidyi_ADAD_a"
Mnemiopsis leidyi	ML095516a	B	dsRB (2) – AD (1)	dsRB sequence divergent (low Pfam support); Partial coverage of AD HMM model. Labelled "M. leidyi_ADAD_b"
Monosiga brevicollis	-	-	-	No ADARs identified
Nematostella vectensis	189235	B	dsRB (2) – AD (1)	dsRB 1 starts right at start of sequence - suggests possible truncated sequence; Labelled "N. vectensis_ADAR2" in Additional File 2
Nematostella vectensis	196204	U	ZB (1-2) – dsRB (1) – AD (1)	Full-length sequence in unfiltered models only. Truncated version in filtered models (157776). First ZB domain poor quality. Labelled "N. vectensis_ADAR1" in Additional File 2
Neurospora tetrasperma	-	-	-	No ADARs identified
Oscarella carmela	scaffold17416.g19196	Augustus		See "Novel Sequences" tab for sequence; Equivalent to sequence m.14735 in GPEP data (Compagen); Labelled "O. carmela_ADAR1" in Additional File 2
Pleurobrachia bachei	3460976	T	dsRB (1) – AD (1) - START (1)	Unclear if START domain is real or artefact; Labelled "M. leidyi_ADAD_b" in Additional File 2
Pleurobrachia bachei	3464767	T	dsRB (1) – AD (1)	Labelled "P. bachei_ADAD_a" in Additional File 2
Pleurobrachia bachei	3461927	T	dsRB (2) – AD (1)	Not included in Additional File 3 due to size (30.07.14)
Sycon ciliatum	lcl|3354	UnP	dsRB (2) - AD (1)	Labelled "S. ciliatum_ADAR2_a" in Additional File 2
Sycon ciliatum	lcl|15250	UnP	ZB (2) - dsRB (1) - AD (1)	Labelled "S. ciliatum_ADAR1" in Additional File 2
Sycon ciliatum	lcl|41678	UnP	dsRB (1) - AD (1)	Additional 2x dsRB with high E-values (e-3). Labelled "S. cilatum_ADAD" in Additional File 2
Sycon ciliatum	lcl|6013	UnP	dsRB (2) - AD (1)	Labelled "S. ciliatum_ADAR2_b" in Additional File 2
Salpingoeca rosetta	-	-	-	No ADARs identified
Strongylocentrotus purpuratus	SPU_012470	T	dsRB (2) – AD (1)
Strongylocentrotus purpuratus	SPU_008095	T	ZB (3) – dsRB (1) – AD (1)
Trichoplax adhaerens	-	-	-	No ADARs identified
*Source: B = species specific genome browser; E = Ensembl genome browser; N = NCBI; T = translated gene models; U = unfiltered gene models; UnP = unpublished data
^Architecture: AD = adenosine deaminase domain; dsRB = double-stranded RNA binding domain; ZB = Z-DNA/RNA binding domain (z-alpha)
#Aqu2.1 refers to v2 genome, manuscript in preparation

## Sheet: Analysed transcripts
Species	Lineage*	Accession	Architecture^	Comment
Aphrocallistes vastus	S	comp5365_c0_seq1	dsRB (1) - AD (1)	Encodes a second poor-quality dsRB domain (e-2) not included here
Aphrocallistes vastus	S	comp11884_c0_seq1	dsRB (1) - AD (1)
Beroe abyssicola	C	comp12975_c0_seq1	dsRB (1) - AD (1)
Beroe abyssicola	C	comp6551_c0_seq1	dsRB (1) - AD (1)
Beroe abyssicola	C	comp17475_c0_seq1	dsRB (2) - AD (1)
Bolinopsis infundibulum	C	comp62425_c0_seq1	dsRB (2) - AD (1)
Bolinopsis infundibulum	C	comp67071_c0_seq1	dsRB (2) - AD (1)
Chondrilla nucula	S	SpoCenti2_ACAGTG_L002_R1_001_(paired)_trimmed_(paired)_contig_11044	dsRB (1) - AD (1)
Chondrilla nucula	S	SpoCenti2_ACAGTG_L002_R1_001_(paired)_trimmed_(paired)_contig_6756	dsRB (2) - AD (1)
Clathria prolifera	S	comp74550_c0_seq1	dsRB (2) - AD (1)	See "Novel Sequences" tab for sequences
Clathria prolifera	S	comp79190_c1_seq2	dsRB (1) - AD (1)	See "Novel Sequences" tab for sequences
Coeloplana astericola	C	comp40580_c0_seq1	dsRB (2) - AD (1)
Corticium candelabrum	C	SpoMult2_CTTGTA_L001_R1_001_(paired)_trimmed_(paired)_contig_26730	ZB (2) - dsRB (1) - AD (1)
Corticium candelabrum	C	SpoMult2_CTTGTA_L001_R1_001_(paired)_trimmed_(paired)_contig_1504	dsRB (3) - AD (1)	Unusual architecture
Crella elegans	S	-	-	No ADARs identified; non-reproductive sample
Dryodora glandiformis	C	-	-	No ADARs identified
Ephydatia muelleri	S	m.22284	dsRB (2) - AD (1)
Ephydatia muelleri	S	m.52563	dsRB (1) - AD (1)
Euplokamis dunlapae	C	comp56553_c0_seq1	dsRB (1) - AD (1)
Ircinia fasciculata	S	SpoCenti1_CGATGT_L001_R1_001_(paired)_trimmed_(paired)_contig_1518	dsRB (2) - AD (1)
Mertensiid	C	comp53976_c0_seq1	dsRB (3) - AD (1)	Unusual architecture
Mertensiid	C	comp52552_c0_seq7	dsRB (1) - AD (1)
Mertensiid	C	comp52552_c0_seq5	dsRB (1) - AD (1)
Petrosia ficiformis	S	SpoMult2_CAGATC_L001_R1_001_contig_13045	dsRB (1) - AD (1)
Petrosia ficiformis	S	SpoMult2_CAGATC_L001_R1_001_contig_2377	dsRB (1) - AD (1)
Pleurobrachia pileus	C	comp48990_c0_seq1	dsRB (1) - AD (1)
Pleurobrachia pileus	C	comp51850_c0_seq15	dsRB (2) - AD (1)
Pleurobrachia pileus	C	comp52418_c0_seq1	dsRB (1) - AD (1)
Pseudospongosorites suberitoides	S	-	-	No ADARs identified
Spongilla lacustrus	S	-	-	No ADARs identified
Sycon coactum	S	Sycon_1_1_sequence_(paired)_trimmed_(paired)_contig_20313	dsRB (1) - AD (1)
Sycon coactum	S	Sycon_1_1_sequence_(paired)_trimmed_(paired)_contig_4725	dsRB (2) - AD (1)
Vallicula multiformis	C	-	-	No ADARs identified
*Lineage = ctenophore (C) or sponge (S)
^Architecture: AD = adenosine deaminase domain; dsRB = double-stranded RNA binding domain; ZB = Z-DNA/RNA binding domain (z-alpha)

## Sheet: P. bachei comparison
ID	Best Annotation (Moroz et al. 2014)	Domain Architecture	Status in present study	Included in Analysis?
3461927	ADAR1	dsRB (2) – AD (1)	ADAR2	Yes
3464767	ADAR2	dsRB (1) – AD (1)	ADAD	Yes
3460976	ADAR3	dsRB (1) – AD (1) - START (1)	ADAD?	Yes
3462062	ADAR4	SAP (1) – AD (1)	-	No
3462619	ADAR6	AD (1)	ADAT	No
3472378	ADAR7	AD (1)	ADAT	No
3468162	ADAT1	AD (1)	ADAT	No
3469215	ADAT2	AD (1)	ADAT	No
3472378	ADAT3	AD (1)	ADAT	No

## Sheet: Novel sequences
Species	ID	Architecture	Transcript sequence	Predicted longest ORF
C. prolifera	comp74550_c0_seq1_43	dsRB (2) - AD (1)	GTGTGAGAACTTCTTCACTGACTTCAGCTCTAAAGCTTTCCCCTCCCTTGTCAGGATGTCTCTGGGCCAGGGGAGCAACCCCTGCATGGTGCTCAACTCCTACCACAGCGGCTGTCAGTATGAACTGATTGAAGATGCTGGTCCTCCACACAACAGGCAGTTTGTGTTCAAGGTTGAGGTGTTGGGAGTCGCCTACACAGGCAAGGGCAGCTCCAAGAAGCGTGCCAAGCAAGCATGCGCGGCTGCAGCCCTTAAGAGTATCTACAACATCAACTTGAGCCTTGGTATGGAGACGCCAGAGTCAGGACTAGTCCCTGTCTGGCCTCCCTCAAGTGCTGAGGGTTCAGAGGACAGTAAACCTACTCCCTTGCCTATTCCTACTCCCAAGTCAAAGAAGAA…	CENFFTDFSSKAFPSLVRMSLGQGSNPCMVLNSYHSGCQYELIEDAGPPHNRQFVFKVEVLGVAYTGKGSSKKRAKQACAAAALKSIYNINLSLGMETPESGLVPVWPPSSAEGSEDSKPTPLPIPTPKSKKKKRKSASTTSASSEAGEGNGDGGEATATEDTTDTDTPETKRARTAVPKPSISFQHPVSELVSKHQGAVFNFKPMSGPSHAPVFECSVKVRGWEFNGSGATKKAAKTAAAETALKYLDGVQSIDASTGKAPEPSIDIGPEAATILADRVKKLSHELFKQLTSQIPDPSDNLGKVLSAVVMLKGSSGLGMVHDEVGGEVVALGTGTKCINGEFISDSGLAVNDCHAEVVARRALMRFLYAQLDLCAMGQGANSIFLPTSSGKYALKPGI…
C. prolifera	comp79190_c1_seq2_30	dsRB (1) - AD (1)	CCACCAGGAGCACTCGGAAATGCAAGTTCGACGACCGTCCAATCCCCTGGGCCTTCTTCGTACCCCTCTGCTTCAGCCACCCCTCCGTCTGTTTCGACCCCTCCCTCCTTCTCCTCCGCTCTCGCCATTGACAGTATGAACAAGAACCCAGTGAGTGCCCTCATGGAGTACTGCCAAGCCAACAAGCTTGAGCAGGTATTTGTGGATGTGAGGGAATACGGTCCCCCTCACTTGAAACACTTTGTCGTGGCCGCTAAAGTCGGAGCAACGCAATACCAGGAAGTGGAATCAACCAATAAGAAAGATGCAAAGAGAAAAGCTGCCGATATCGCCTTACAAGCTATCCAGCAAGCGCAAACGACGCAACAGGTTCAAGCGTCTGTGAGTACGTCCTCTGGT…	PPGALGNASSTTVQSPGPSSYPSASATPPSVSTPPSFSSALAIDSMNKNPVSALMEYCQANKLEQVFVDVREYGPPHLKHFVVAAKVGATQYQEVESTNKKDAKRKAADIALQAIQQAQTTQQVQASVSTSSGATAGGTFSDKIAELSIVCYREVQSSIQQPQPGRKVIAAFVMEDVTSSELRVVSVGSGTRCITGDHMSLEGLVVNDSHAEVVARRSLIRYFYKQLFAYHQGSAEQCIFEEIEDNPGLVRVKSDYKFHLYISTAPCGDGAQFSRCDDPNRDPPADNKHVPTMQGRVQGVLRTKMEGGEGTIPIASDTVPLTWDGVMQGGRLRTMSCSDKVGRWNVLGLQGSLLSLFMTPVYMSSLTLGSLHHHGHLSRAVCCRFADIGDSLPDGFVTN…
O. carmela	scaffold17416.g19196	ZB (2) - dsRB (3) - AD (1)	n/a	MPAASPSSGLGLVADEESVLEYIRGQQRALRTLEIAKAVGCESSKSVNPVLYTLERAGAVKRVGLSPPMWILAEYAGSAGSVAVQPDEVPHPSNSDLTDKISNFMESQSTPMRTIEIAKAMGYETAKPVNPALYALQQRDILRRVKESPPKWIKVGQGQDASLSSSLALLASMRQSRKRRGNPIEKLGSNKNPIGTLHEYGQQIRHLPQFKEGSLPPGEHGFLQICTFSGQTYEGRASTKKEAKAKAAEMACFALNLLSAEEDLGGEDMAAARNPISLVYEYGAKHSVSVSCHEGQTTKGFRQILTIGDYEFNGVASSKKAAKTKAAEEACTALDLGFDEPPKKFMKFGGSGESAMTVPDVIDVMGRNPMTTLHEFAAQQKLSLEFNDRPSREGFVTEA…
S. ciliatum	lcl|3354	dsRB (2) - AD (1)		MSSGAVKEKDRVWADSGNALMRLNEVYPNKSESYAFSDVTKGDGPAHNSTFSCVLSVGEQEFHGNGRSKQASKRDAAELALHTLFHEGKLSEGYTIRMKKVVGEPVVPVPTHRPQASSSAPATPPVSKKREHVESSNDSTPAPPSNPAKRRRSVIVPSASPLYVLNNKHTTGVEWEVLEQSGPPHAPIFRTRLVVDGSEFIGEGASKRLSRGDAARRALSTLDGLEIPDGPMQEEQPAHGDPSLGHASQHPPQHGMEPPHSHSQVLANRFQRCCMQKFIELRDNLPDAQRQFKVMAGIVQLRGGSVATEASATVVSLATGTKGIHGENLSLDGTAVNDCHAEVLARRAFCMYVHDQIRRTASGEESVFERVSVNGRDMFALNPVVSFHLFISSAPCGDS…
S. ciliatum	lcl|15250	ZB (2) - dsRB (1) - AD (1)		MRHLNQRIDRCRIDRGSAPQPANRPMPDRPMQEANVPSSSSPVAAIMEFLRTCSRPASSLEVGRSVGLTLRSQINPLLEDLAGQGMISKRQDMPAMWSLPQSSPAPVGEPMRTDTRPAPLAARSAASSLEDQLLDALRQKGSLCSTLELARAVGLKTRADVNSKLYALKNSGSVVLVQEMPPMWKLGASSAAPFAGNALGSVSRASSSLSATPSSSSAPPRTEQAILEFLQGSGKPCSSLEIGRAVGLGTRSAVNPVLYAMAARGAIRKVQDSPPIWELSSSSSPAVAPAPHTGHTRPPMMSHAAQSTRSGRVSTHDGILEFLSSQRKPCSSLEIGRSVGLNTRQEINPILEAMAADGHLRKTQDMPTMWARNNHEPLAKRPYVEAMRDMSVQQPATSA…
S. ciliatum	lcl|41678	dsRB (1) - AD (1)		MTLDRHPGHGPSVVAATGRKDLAKARQRERAARVCRVGYLGSGESLSSARSDVSAIAVRKQTMEKPAELRKPARRSSRRVSRNAQEMPEAMDQSWPSAPAGSRKRVSVEDDNAFLLEPSAKRQCQQYGLTSLSMGQPASSLLSEVELGELAPPPSPPPAMPQATLPSLQPAADQSPPTPLAHPPPAAAQVLPPTPAPARTTAPILRRRLDLNGIETCEDFIRKFGKPPLQLLNEVLNTSTYQVVWEEEPKTPRSPLHGIVARVNGKDFSGFSARKQDAKHRAALAVLLDCNAARHTAAGGDVSASHGMMVTQRGGSGMGGEKAVLSPDSHSAYILPHSHAPSNPLSSPSHSSSDSLSPQPAQRVAPPVPVPGRVSHPSQSPLGMLNNLCQGKECTSTVF…
S. ciliatum	lcl|6013	dsRB (2) - AD (1)		MSCLASLACCLCPSPCGCCCGCCPTSKSSTTSRLMYGVMLLVGTVVSALFLTTKVANAVLKSNTICSTIRKVVKLDASKSCVDSDDLQKYFSNFAVYRIFFALACFYLLFMVIMYAVKTSHDPRAKLQNGFWLFKYLALIAITVGAFYIQAGSFETALYGIAITAAWFFIVVQLVLLIDFAHSWNESWVGKMEESDGNGWKCALLFFTFGMFAAAFAIFVVLLVFFTQSGGCSLNKFFIAFTFLAALVVTIISILPKIQDATPTSGLLQSAVVFLYVMYITWSAVSSEPYGPTQNCNVDYQGTNPNGTHAAYSGNNTTSSIVGIVMAFALVMYACVFTASKSQLNKLKGKDGDAERTVLCNSSNESGDDDQRVYDNEQEAVAYSYSFFHFMCMLAALYL…
